# Supplementary material for: Hepatic Pin1 Expression, Particularly in Nuclei, Is Increased in NASH Patients in Accordance with Evidence of the Role of Pin1 in Lipid Accumulation Shown in Hepatoma Cell Lines
Source: Int J Mol Sci. 2023 May 16;24(10):8847. doi: 10.3390/ijms24108847 (PMC10218692; doi:10.3390/ijms24108847)
Supplement: Supplementary file 1 [file ijms-24-08847-s001.zip]

Archive with 1 entries (1 files):
- ijms-2337664-supplementary.pdf
